# Supplementary material for: Prevalence, etiology, and transmission of fibropapillomatosis in Olive Ridley turtles at a mass-nesting colony in the Mexican Pacific
Source: PLoS One. 2026 Jan 7;21(1):e0339193. doi: 10.1371/journal.pone.0339193 (PMC12779068; doi:10.1371/journal.pone.0339193)
Supplement: S3 Table — Country name abbreviations are as follows: AF = Africa, BR = Brazil, CR = Costa Rica, DNK = Denmark, KWT = Kuwait, MY = Malaysia, MX = Mexico, U.S. = United States, TWN = Taiwan. (XLSX) [file pone.0339193.s003.xlsx]

## Sheet: S3 Table
S3 Table. Sequences available in GenBank and Dryad for the partial UL18 gene (~110 bp) from different sea turtle species and localities. Country name abbreviations are as follows: AF= Africa, BR= Brazil, CR= Costa Rica, DNK= Denmark, KWT= Kuwait, MY= Malaysia, MX= Mexico, U.S.= United States, TWN=Taiwan.
ID Sequence	Locality/Country	Accession number	Host species	Type of sampe	Reference
Hawksbill_Principe Island01 AF	Príncipe Island, West coast of Africa	DOI:10.5061/dryad.8r082	Eretmochelys imbricata	Tissue	Alfaro-Núñez et al. 2014
Loggerhead_Copenhage Zoo DNK	Denmark, Copenhagen Zoo	DOI:10.5061/dryad.8r082	Caretta caretta	Tissue	Alfaro-Núñez et al. 2014
Green turtle_Hawaii01 U.S.	Hawaii, North Pacific	DOI:10.5061/dryad.8r082	Chelonia mydas agassizii	Tissue tumor mouth	Alfaro-Núñez et al. 2014
Green turtle_Hawaii02 U.S.	Hawaii, North Pacific	DOI:10.5061/dryad.8r082	Chelonia mydas agassizii	Tissue tumor left front flipper	Alfaro-Núñez et al. 2014
Green turtle_Hawaii03 U.S.	Hawaii, North Pacific	DOI:10.5061/dryad.8r082	Chelonia mydas agassizii	Tissue tumor neck	Alfaro-Núñez et al. 2014
Green turtle_Hawaii04 U.S.	Hawaii, North Pacific	DOI:10.5061/dryad.8r082	Chelonia mydas agassizii	Tissue tumor neck	Alfaro-Núñez et al. 2014
Green turtle_Hawaii05 U.S.	Hawaii, North Pacific	DOI:10.5061/dryad.8r082	Chelonia mydas agassizii	Tissue tumor left front flipper	Alfaro-Núñez et al. 2014
Green turtle_Hawaii06 U.S.	Hawaii, North Pacific	DOI:10.5061/dryad.8r082	Chelonia mydas agassizii	Tissue tumor neck1	Alfaro-Núñez et al. 2014
Green turtle_Hawaii07 U.S.	Hawaii, North Pacific	DOI:10.5061/dryad.8r082	Chelonia mydas agassizii	Tissue tumor left hind flipper	Alfaro-Núñez et al. 2014
Green turtle_Hawaii08 U.S.	Hawaii, North Pacific	DOI:10.5061/dryad.8r082	Chelonia mydas agassizii	Tissue tumor left front flipper	Alfaro-Núñez et al. 2014
Green turtle_Hawaii09 U.S.	Hawaii, North Pacific	DOI:10.5061/dryad.8r082	Chelonia mydas agassizii	Tissue tumor left front flipper	Alfaro-Núñez et al. 2014
Green turtle_Hawaii10 U.S.	Hawaii, North Pacific	DOI:10.5061/dryad.8r082	Chelonia mydas agassizii	Tissue tumor left front flipper	Alfaro-Núñez et al. 2014
Green turtle_Hawaii11 U.S.	Hawaii, North Pacific	DOI:10.5061/dryad.8r082	Chelonia mydas agassizii	Tissue tumor neck	Alfaro-Núñez et al. 2014
Green turtle_Hawaii12 U.S.	Hawaii, North Pacific	DOI:10.5061/dryad.8r082	Chelonia mydas agassizii	Tissue tumor tail	Alfaro-Núñez et al. 2014
Green turtle_Hawaii14 U.S.	Hawaii, North Pacific	DOI:10.5061/dryad.8r082	Chelonia mydas agassizii	Tissue tumour right hind flipper	Alfaro-Núñez et al. 2014
Green turtle_Hawaii15 U.S.	Hawaii, North Pacific	DOI:10.5061/dryad.8r082	Chelonia mydas agassizii	Tissue tumor right eye	Alfaro-Núñez et al. 2014
Green turtle_HawaiiT02 U.S.	Hawaii, North Pacific	DOI:10.5061/dryad.8r082	Chelonia mydas agassizii	Tissue	Alfaro-Núñez et al. 2014
Green turtle_HawaiiT08 U.S.	Hawaii, North Pacific	DOI:10.5061/dryad.8r082	Chelonia mydas agassizii	Tissue	Alfaro-Núñez et al. 2014
Green turtle_HawaiiT11 U.S.	Hawaii, North Pacific	DOI:10.5061/dryad.8r082	Chelonia mydas agassizii	Tissue	Alfaro-Núñez et al. 2014
Green turtle_HawaiiT14 U.S.	Hawaii, North Pacific	DOI:10.5061/dryad.8r082	Chelonia mydas agassizii	Tissue	Alfaro-Núñez et al. 2014
Green turtle_Principe Island80 AF	Príncipe Island, West coast of Africa	DOI:10.5061/dryad.8r082	Chelonia mydas	Tissue tumor FP	Alfaro-Núñez et al. 2014
Green turtle_Principe Island04 AF	Príncipe Island, West coast of Africa	DOI:10.5061/dryad.8r082	Chelonia mydas	Tissue tumor FP	Alfaro-Núñez et al. 2014
Green turtle_Principe Island51 AF	Príncipe Island, West coast of Africa	DOI:10.5061/dryad.8r082	Chelonia mydas	Tissue tumor FP	Alfaro-Núñez et al. 2014
Green turtle_Principe Island86 AF	Príncipe Island, West coast of Africa	DOI:10.5061/dryad.8r082	Chelonia mydas	Tissue tumor FP	Alfaro-Núñez et al. 2014
Green turtle_Principe Island92 AF	Príncipe Island, West coast of Africa	DOI:10.5061/dryad.8r082	Chelonia mydas	Tissue tumor FP	Alfaro-Núñez et al. 2014
Green turtle_Principe Island20 AF	Príncipe Island, West coast of Africa	DOI:10.5061/dryad.8r082	Chelonia mydas	Tissue	Alfaro-Núñez et al. 2014
Leatherback_Ostional CR	Ostional, Costa Rica	DOI:10.5061/dryad.8r082	Dermochelys coriacea	Tissue rear flipper	Alfaro-Núñez et al. 2014
Hawksbill_Qaru Island KWT	Qaru Island, Kuwait	DOI:10.5061/dryad.8r082	Eretmochelys imbricata	Tissue	Alfaro-Núñez et al. 2014
Hawksbill_Principe Island46 AF	Príncipe Island, West coast of Africa	DOI:10.5061/dryad.8r082	Eretmochelys imbricata	Tissue	Alfaro-Núñez et al. 2014
Hawksbill_Principe Island71 AF	Príncipe Island, West coast of Africa	DOI:10.5061/dryad.8r082	Eretmochelys imbricata	Tissue	Alfaro-Núñez et al. 2014
Green turtle_Turks & Caicos15 Caribbean	Turks and Caicos Islands, Caribbean	DOI:10.5061/dryad.8r082	Chelonia mydas	Tissue tumor FP	Alfaro-Núñez et al. 2014
Green turtle_Zoomarine Portugal	Portugal, Zoomarine	DOI:10.5061/dryad.8r082	Chelonia mydas	Tissue	Alfaro-Núñez et al. 2014
Green turtle_Turks and Caicos01 Caribbean	Turks and Caicos Islands, Caribbean	DOI:10.5061/dryad.8r082	Chelonia mydas	Tissue tumor FP	Alfaro-Núñez et al. 2014
Green turtle_Turks and Caicos03 Caribbean	Turks and Caicos Islands, Caribbean	DOI:10.5061/dryad.8r082	Chelonia mydas	Tissue tumor FP	Alfaro-Núñez et al. 2014
Green turtle_Turks and Caicos04 Caribbean	Turks and Caicos Islands, Caribbean	DOI:10.5061/dryad.8r082	Chelonia mydas	Tissue tumor FP	Alfaro-Núñez et al. 2014
Green turtle_Turks and Caicos05 Caribbean	Turks and Caicos Islands, Caribbean	DOI:10.5061/dryad.8r082	Chelonia mydas	Tissue tumor FP	Alfaro-Núñez et al. 2014
Green turtle_Turks and Caicos08 Caribbean	Turks and Caicos Islands, Caribbean	DOI:10.5061/dryad.8r082	Chelonia mydas	Tissue tumor FP	Alfaro-Núñez et al. 2014
Green turtle_Turks and Caicos09 Caribbean	Turks and Caicos Islands, Caribbean	DOI:10.5061/dryad.8r082	Chelonia mydas	Tissue tumor FP	Alfaro-Núñez et al. 2014
Green turtle_Turks and Caicos12 Caribbean	Turks and Caicos Islands, Caribbean	DOI:10.5061/dryad.8r082	Chelonia mydas	Tissue tumor FP	Alfaro-Núñez et al. 2014
Green turtle_Turks and Caicos13 Caribbean	Turks and Caicos Islands, Caribbean	DOI:10.5061/dryad.8r082	Chelonia mydas	Tissue tumor FP	Alfaro-Núñez et al. 2014
Green turtle_Turks and Caicos14 Caribbean	Turks and Caicos Islands, Caribbean	DOI:10.5061/dryad.8r082	Chelonia mydas	Tissue tumor FP	Alfaro-Núñez et al. 2014
Green turtle_Eastern TWN	Eastern Taiwan	KY933583	Chelonia mydas	Tissue tumor FP	Li et al., 2017
Green turtle_Central TWN	Central Taiwan	KY933584	Chelonia mydas	Tissue tumor FP	Li et al., 2017
Green turtle_Northern TWN	Northern Taiwan	KY933585	Chelonia mydas	Tissue tumor FP	Li et al., 2017
Green turtle_Mabul Island01 MY	Mabul Island, Malaysia	OQ189658	Chelonia mydas	No data	Robben et al., 2023
Green turtle_Mabul Island03 MY	Mabul Island, Malaysia	OQ189660	Chelonia mydas	No data	Robben et al., 2023
Green turtle_Northeastern region BR	Northeastern region, BR	LC536650	Chelonia mydas	Tissue spleen neoplasm	Zamana et al., 2021
Green turtle_Rio Grande do Norte BR	Rio Grande do Norte, BR	LC506443	Chelonia mydas	Tissue tumor FP	Zamana et al., 2022
