# Supplementary material for: Prevalence, etiology, and transmission of fibropapillomatosis in Olive Ridley turtles at a mass-nesting colony in the Mexican Pacific
Source: PLoS One. 2026 Jan 7;21(1):e0339193. doi: 10.1371/journal.pone.0339193 (PMC12779068; doi:10.1371/journal.pone.0339193)
Supplement: S4 Table — Country name abbreviations are as follows: BR = Brazil, CH = Chile, MX = Mexico, PR = Puerto Rico, U.S. = United States. (XLSX) [file pone.0339193.s004.xlsx]

## Sheet: S4 Table
S4 Table. Sequences available in GenBank for the partial UL30 gene (~430 bp) from different sea turtle species and localities. Country name abbreviations are as follows: BR= Brazil, CH= Chile, MX= Mexico, PR= Puerto Rico, U.S.= United States.
ID Sequence	Locality/Country	Accession number	Host species	Type of sampe	Reference
Olive ridley_Costa Rica	Costa Rica	AF049904	Lepidochelys olivacea	Fibropapilloma	Quackenbush et al. 1998
Olive ridley_Oaxaca MX	Oaxaca, MX	AF299109	Lepidochelys olivacea	Fibropapilloma	Quackenbush et al. 2001
Olive ridley_San Antonio CH	San Antonio, CH	MK396067	Lepidochelys olivacea	No data	Alvarez-Varas et al. 2019
Ozobranchus leech_Baja California MX	Baja California, MX	MH444801	Ozobranchus branchiatus	Leech	Espinoza et al., 2020
Olive ridley_Baja California MX	Baja California, MX	MH444799	Lepidochelys olivacea	Tumor	Espinoza et al. 2020
Olive ridley_Nicaragua06	Nicaragua	KP724842	Lepidochelys olivacea	Ocular swab	Chaves et al. 2017
Olive ridley_Nicaragua07	Nicaragua	KP724843	Lepidochelys olivacea	Tumor	Chaves et al. 2017
Olive ridley_Nicaragua15	Nicaragua	KP724837	Lepidochelys olivacea	Tumor	Chaves et al. 2017
Olive ridley_Sinaloa MX	Sinaloa, MX	MH450167	Lepidochelys olivacea	Skin tumor	Mejia-Radillo et al. 2019
Olive ridley_Nicaragua02	Nicaragua	KP724841	Lepidochelys olivacea	Nasal swab	Chaves et al. 2017
Olive ridley_Nicaragua09	Nicaragua	KP724838	Lepidochelys olivacea	Tumor	Chaves et al. 2017
Olive ridley_Nicaragua08	Nicaragua	KP724845	Lepidochelys olivacea	Nasal swab	Chaves et al. 2017
Green turtle_Ecuador	Ecuador	KY419141	Chelonia mydas	Tumor	Cardenas et al. 2016
Green turtle_California U.S.	California, U.S.	AY390422	Chelonia mydas	No data	Greenblatt et al. 2005
Green turtle_Puerto Rico	Puerto Rico	AY390421	Chelonia mydas	No data	Greenblatt et al. 2005
Loggerhead_Florida01 U.S.	Florida, U.S.	AF035005	Caretta caretta	Tumor	Quackenbush et al. 1998
Green Turtle_Ceará BR	Ceará, BR	JN938589	Chelonia mydas	No data	Rodenbusch et al. 2014
Green Turtle_Florida01 U.S.	Florida, U.S.	OM401718	Chelonia mydas	Eye tissue	Farrell et al. 2022
Loggerhead_Florida02 U.S.	Florida, U.S.	AY646888	Caretta caretta	Fibropapilloma	Herbs et al., 2004
Green turtle_Florida02 U.S.	Florida, U.S.	AY646891	Chelonia mydas	Fibropapilloma	Herbs et al., 2004
Green turtle_Florida03 U.S.	Florida, U.S.	AY646892	Chelonia mydas	Fibropapilloma	Herbs et al., 2004
Kemps ridley_Florida U.S.	Florida, U.S.	AY646894	Lepidochelys kempii	Fibropapilloma	Herbs et al., 2004
Loggerhead_Florida03 U.S.	Florida, U.S.	AY646889	Caretta caretta	Fibropapilloma	Herbs et al., 2004
Green turtle_Florida04 U.S.	Florida, U.S.	AF035004	Chelonia mydas	No data	Quackenbush et al. 1998
Loggerhead_Moreton Bay Australia	Moreton Bay, Australia	AF299107	Caretta caretta	Fibropapilloma	Quackenbush et al. 2001
Green turtle_Moreton Bay Australia	Moreton Bay, Australia	AF299108	Chelonia mydas	Fibropapilloma	Quackenbush et al. 2001
Green turtle_Barbados	Barbados	AF299110	Chelonia mydas	Fibropapilloma	Quackenbush et al. 2001
Green turtle_Costa Rica12	Costa Rica	KP724836	Chelonia mydas	Healthy tissue	Chaves et al. 2017
Green turtle_Hawaii01 U.S.	Hawaii, U.S.	AY646893	Chelonia mydas	Fipropapilloma	Herbs et al., 2004
Green turtle_Costa Rica10	Costa Rica	KP724840	Chelonia mydas	Nasal swab	Chaves et al. 2017
Green turtle_Tortuga Bay02 PR	Tortuga Bay, Puerto Rico	JN580279	Chelonia mydas	No data	Patrício et al. 2012
Green turtle_Vieques Island PR	Vieques Island, Puerto Rico	JN580280	Chelonia mydas	No data	Patrício et al. 2012
Green turtle_Tortuga Bay04 PR	Tortuga Bay, Puerto Rico	JN580281	Chelonia mydas	No data	Patrício et al. 2012
Green turtle_Puerto Manglar05 PR	Puerto Manglar, Puerto Rico	JN580282	Chelonia mydas	No data	Patrício et al. 2012
Green turtle_Puerto Manglar07 PR	Puerto Manglar, Puerto Rico	JN580284	Chelonia mydas	No data	Patrício et al. 2012
Green turtle_Gulf of Guinea03	Gulf of Guinea	HM348896	Chelonia mydas	Tumor	Duarte et al. 2012
Green turtle_Gulf of Guinea08	Gulf of Guinea	HM348898	Chelonia mydas	Tumor	Duarte et al. 2012
Green turtle_Gulf of Guinea08b	Gulf of Guinea	HQ000007	Chelonia mydas	Fibropapilloma	Duarte et al. 2012
Green turtle_Sao Paulo04 BR	Sao Paulo, BR	KR048336	Chelonia mydas	Eye tumor	Monezi et al. 2016
Green turtle_Sao Paulo06 BR	Sao Paulo, BR	KR048337	Chelonia mydas	Skin tumor	Monezi et al. 2016
Green turtle_Sao Paulo08 BR	Sao Paulo, BR	KR048338	Chelonia mydas	Skin tumor	Monezi et al. 2016
Green turtle_Sao Paulo10 BR	Sao Paulo, BR	KR048339	Chelonia mydas	Skin tumor	Monezi et al. 2016
Green turtle_Sao Paulo16 BR	Sao Paulo, BR	KR048342	Chelonia mydas	Skin tumor	Monezi et al. 2016
Green turtle_Sao Paulo18 BR	Sao Paulo, BR	KR048343	Chelonia mydas	Skin tumor	Monezi et al. 2016
Green turtle_Sao Paulo20 BR	Sao Paulo, BR	KR048344	Chelonia mydas	Skin tumor	Monezi et al. 2016
Green turtle_Sao Paulo21 BR	Sao Paulo, BR	KR048345	Chelonia mydas	Skin tumor	Monezi et al. 2016
Green turtle_Sao Paulo22 BR	Sao Paulo, BR	KR048346	Chelonia mydas	Skin tumor	Monezi et al. 2016
Green turtle_Sao Paulo23 BR	Sao Paulo, BR	KR048347	Chelonia mydas	Skin tumor	Monezi et al. 2016
Green turtle_Sao Paulo24 BR	Sao Paulo, BR	KR048348	Chelonia mydas	Skin tumor	Monezi et al. 2016
Green turtle_Sao Paulo25 BR	Sao Paulo, BR	KR048349	Chelonia mydas	Skin tumor	Monezi et al. 2016
Green turtle_Sao Paulo29 BR	Sao Paulo, BR	KR048352	Chelonia mydas	Skin tumor	Monezi et al. 2016
Green turtle_Sao Paulo30 BR	Sao Paulo, BR	KR048353	Chelonia mydas	Skin tumor	Monezi et al. 2016
Green turtle_Sao Paulo50 BR	Sao Paulo, BR	KR048354	Chelonia mydas	Skin tumor	Monezi et al. 2016
Green turtle_Sao Paulo52 BR	Sao Paulo, BR	KR048355	Chelonia mydas	Ocular secretion	Monezi et al. 2016
Green turtle_Sao Paulo54 BR	Sao Paulo, BR	KR048356	Chelonia mydas	Ocular secretion	Monezi et al. 2016
Green turtle_Sao Paulo62 BR	Sao Paulo, BR	KR048357	Chelonia mydas	Ocular secretion	Monezi et al. 2016
Green turtle_Sao Paulo64 BR	Sao Paulo, BR	KR048358	Chelonia mydas	Saliva	Monezi et al. 2016
Green turtle_Sao Paulo66 BR	Sao Paulo, BR	KR048359	Chelonia mydas	Ocular secretion	Monezi et al. 2016
Green turtle_Sao Paulo44 BR	Sao Paulo, BR	KT719378	Chelonia mydas	Lung tumor	Monezi et al. 2016
Green turtle_Sao Paulo78 BR	Sao Paulo, BR	KT719379	Chelonia mydas	Skin tumor	Monezi et al. 2016
Green turtle_Sao Paulo80 BR	Sao Paulo, BR	KT719380	Chelonia mydas	Skin tumor	Monezi et al. 2016
Green turtle_Sao Paulo82 BR	Sao Paulo, BR	KT719381	Chelonia mydas	Skin tumor	Monezi et al. 2016
Green turtle_ BR01	Brazil	MH144348	Chelonia mydas	No data	Domiciano et al. 2019
Loggerhead_Mata de Sao Joao BR	Mata de Sao Joao, BR	MK953552	Caretta caretta	Ocular secretion	Oria et al. 2020
Green turtle_Grenada WI	Grenada, West Indies	MZ048936	Chelonia mydas	No data	James et al. 2021
Green turtle_Sao PauloUBA64 BR	Sao Paulo, BR	MH101746	Chelonia mydas	Oral secretion	Santos, 2019
Green turtle_Sao PauloUBA64FP BR	Sao Paulo, BR	MH101744	Chelonia mydas	FP tumor	Santos, 2019
Green turtle_Sao PauloUBA64FP BR	Sao Paulo, BR	MH101745	Chelonia mydas	Skin	Santos, 2019
Green turtle_Puerto Manglar06 PR	Puerto Manglar, PR	JN580283	Chelonia mydas	No data	Patrício et al. 2012
Green turtle_Sao Paulo140 BR	Sao Paulo, BR	JN938584	Chelonia mydas	No data	Rodenbusch et al. 2014
Green turtle_Sao Paulo129 BR	Sao Paulo, BR	JN938585	Chelonia mydas	No data	Rodenbusch et al. 2014
Green turtle_Fernando de Noronha BR	Fernando de Noronha, BR	MH101748	Chelonia mydas	Fibropapilloma	Gattamorta 2017
Green turtle_Guamare BR	Guamare, BR	MN563740	Chelonia mydas	Tumor	da Silva-Junior et al. 2021
Green turtle_Sao Paulo12 BR	Sao Paulo, BR	KR048340	Chelonia mydas	Skin tumor	Monezi et al. 2016
Green turtle_Sao Paulo14 BR	Sao Paulo, BR	KR048341	Chelonia mydas	Skin tumor	Monezi et al. 2016
Green turtle_Sao Paulo26 BR	Sao Paulo, BR	KR048350	Chelonia mydas	Skin tumor	Monezi et al. 2016
Green turtle_Sao Paulo28 BR	Sao Paulo, BR	KR048351	Chelonia mydas	Eye tumor	Monezi et al. 2016
Green turtle_BR02	Brazil	MH144349	Chelonia mydas	No data	Domiciano et al. 2019
Leatherback_Sergipe BR	Sergipe, Brazil	MK357710	Dermochelys coriacea	No data	Díaz-Delgado et al. 2019
Green turtle_Espiritu Santo BR	Espiritu Santo, BR	JN938586	Chelonia mydas	No data	Rodenbusch et al. 2014
Green turtle_Sao Paulo131 BR	Sao Paulo, BR	JN938587	Chelonia mydas	No data	Rodenbusch et al. 2014
Gren turtle_Bahia BR	Bahia, BR	JN938588	Chelonia mydas	No data	Rodenbusch et al. 2014
Green turtle_Gulf of Guinea03	Gulf of Guinea	HM348895	Chelonia mydas	Tumor	Duarte et al. 2012
Green turtle_Gulf of Guinea04	Gulf of Guinea	HM348897	Chelonia mydas	Tumor	Duarte et al. 2012
Green turtle_Gulf of Guinea02b	Gulf of Guinea	HQ000006	Chelonia mydas	Fibropapilloma	Duarte et al. 2012
Green turtle_Florida05 U.S.	Florida, U.S.	AF120209	Chelonia mydas	Fibropapilloma	Lackovich et al., 1999
Green turtle_Baja California MX	Baja California, MX	MN883168	Chelonia mydas	Fibropapilloma	Resendiz, et al., 2021
Green turtle_Costa Rica100	Costa Rica	KP724834	Chelonia mydas	Healthy tissue	Chaves et al. 2017
Green turtle_Costa Rica110	Costa Rica	KP724835	Chelonia mydas	Healthy tissue	Chaves et al. 2017
Green turtle_Costa Rica11	Costa Rica	KP724844	Chelonia mydas	Healthy tissue	Chaves et al. 2017
Green turtle_Costa Rica04	Costa Rica	KP724839	Chelonia mydas	Ocular swab	Chaves et al. 2017
Green turtle_BR03	Brazil	MH144350	Chelonia mydas	No data	Domiciano et al. 2019
Green turtle_Hawaii02 U.S.	Hawaii, U.S.	AY390420	Chelonia mydas	Tumor	Greenblatt et al. 2005
Green turtle_BR04	Brazil	MH101749	Chelonia mydas	Kidney lesion	Gattamorta, unpublished
Loggerhead_Florida04 U.S.	Florida, U.S.	AY646890	Caretta caretta	Fibropapilloma	Herbs et al., 2004
Loggerhead_Florida05 U.S.	Florida, U.S.	AF120208	Caretta caretta	Fibropapilloma	Lackovich et al., 1999
