# Supplementary material for: Prevalence, etiology, and transmission of fibropapillomatosis in Olive Ridley turtles at a mass-nesting colony in the Mexican Pacific
Source: PLoS One. 2026 Jan 7;21(1):e0339193. doi: 10.1371/journal.pone.0339193 (PMC12779068; doi:10.1371/journal.pone.0339193)
Supplement: S5 Table — (XLSX) [file pone.0339193.s005.xlsx]

## Sheet: S5 Table
S5 Table. Summary of biological and clinical data from 62 olive ridley females affected by fibropapillomatosis at Playa Escobilla, Oaxaca, Mexico during nesting season 2022-2023
																						Fibropapiloma Index (Rossi et al. 2016)	Category FPI (Rossi et al. 2016)
Date	Arribada month/year	ID female	Female size CCL (cm)	Ozobranchus leeches	Epibionts	N tumors	Anatomical distribution of FP tumors	Tumor size (cm)										Number of tumors by category (Work and Balaz 1999)
																							Mild	Moderate	Severe
								Tumor 1	Tumor 2	Tumor 3	Tumor 4	Tumor 5	Tumor 6	Tumor 7	Tumor 8	Tumor 9	Tumor 10	NA (<1cm)	NB (1-4 cm)	NC (>4-10cm)	ND (>10cm)		FPI < 40	40≤FPI <120	FPI≥120
2022-07-18	July 2022	FP-Es_01	64.5	no		1	eye													1		20	Mild
							mouth
							neck
							front flippers	6.43
							hind flippers
							shoulders
							tail
							cloaca
2022-07-18	July 2022	FP-Es_02	66.7	no		1	eye											1				0.1	Mild
							mouth
							neck
							front flippers	0.95
							hind flippers
							shoulders
							tail
							cloaca
2022-08-18	August 2022	FP-Es_03	63.7	no	yes	1	eye												1			1	Mild
							mouth
							neck	2.2
							front flippers
							hind flippers
							shoulders
							tail
							cloaca
2022-08-18	August 2022	FP-Es_04	66.8	not data	no data	1	eye													1		20	Mild
							mouth
							neck	5.8
							front flippers
							hind flippers
							shoulders
							tail
							cloaca
2022-08-18	August 2022	FP-Es_05	68.8	no	yes	5	eye												5			5	Mild
							mouth
							neck	1.4	1.4	1.2
							front flippers	1.3	1.3
							hind flippers
							shoulders
							tail
							cloaca
2022-08-19	August 2022	FP-Es_06	67.4	no	yes	30*	eye												26	3	1	126			Severe
							mouth
							neck	4.04	1.33	1.26	2.81	1.3	3.37	10.48	2.53	2.35
							front flippers
							hind flippers
							shoulders	1.53	1.11	1.16	4.97	1.32	3.65	4.37	1.64	2.29	1.64
							tail	2.77
							cloaca
2022-08-19	August 2022	FP-Es_07	68.5	no	yes	2	eye												2			2	Mild
							mouth
							neck
							front flippers
							hind flippers		1.1
							shoulders	2.7
							tail
							cloaca
2022-08-19	August 2022	FP-Es_08	66.6	no	yes	2	eye													1	1	60		Moderate
							mouth
							neck
							front flippers
							hind flippers
							shoulders	10.28	8.14
							tail
							cloaca
2022-08-19	August 2022	FP-Es_09	74.5	no	yes	2	eye											1		1		20.1	Mild
							mouth
							neck
							front flippers
							hind flippers
							shoulders	4.97	0.52
							tail
							cloaca
2022-08-19	August 2022	FP-Es_10	64.5	no	yes	1	eye											1				0.1	Mild
							mouth
							neck	0.7
							front flippers
							hind flippers
							shoulders
							tail
							cloaca
2022-08-19	August 2022	FP-Es_11	64.7	no	yes	1	eye												1			1	Mild
							mouth
							neck
							front flippers	2.2
							hind flippers
							shoulders
							tail
							cloaca
2022-08-19	August 2022	FP-Es_12	65.5	no	no data	11	eye											3	8			8.3	Mild
							mouth
							neck	3.88	2.79	2.82	2.94
							front flippers	0.87	2.94
							hind flippers
							shoulders	2.1	1.32	0.99	0.49	2.39
							tail
							cloaca
2022-08-19	August 2022	FP-Es_13	64	no data	no data	1	eye												1			1	Mild
							mouth
							neck	1.7
							front flippers
							hind flippers
							shoulders
							tail
							cloaca
2022-08-20	August 2022	FP-Es_15	67.7	no	yes	2	eye											1	1			1.1	Mild
							mouth
							neck
							front flippers	0.74	1
							hind flippers
							shoulders
							tail
							cloaca
2022-08-20	August 2022	FP-Es_16	69.2	no	no data	1	eye											1				0.1	Mild
							mouth
							neck
							front flippers	1.55
							hind flippers
							shoulders
							tail
							cloaca
2022-08-20	August 2022	FP-Es_17	64.6	no	no data	2	eye												2			2	Mild
							mouth
							neck
							front flippers	1.9	1.2
							hind flippers
							shoulders
							tail
							cloaca
2022-08-20	August 2022	FP-Es_18	62.6	no	yes	1	eye												1			1	Mild
							mouth
							neck	2.38
							front flippers
							hind flippers
							shoulders
							tail
							cloaca
2022-08-20	August 2022	FP-Es_19	64.2	no	yes	1	eye												1			1	Mild
							mouth
							neck
							front flippers	1.69
							hind flippers
							shoulders
							tail
							cloaca
2022-08-20	August 2022	FP-Es_20	66.5	no	yes	1	eye												1			1	Mild
							mouth
							neck
							front flippers
							hind flippers
							shoulders	2.97
							tail
							cloaca
2022-08-21	August 2022	FP-Es_21	67.4	no	yes	1	eye												1			1	Mild
							mouth	1.1
							neck
							front flippers
							hind flippers
							shoulders
							tail
							cloaca
2022-08-21	August 2022	FP-Es_22	65.4	no	yes	1	eye												1			1	Mild
							mouth
							neck
							front flippers
							hind flippers
							shoulders	1.5
							tail
							cloaca
2022-09-06	September 2022	FP-Es_23	67.2	no	no	2	eye												2			2	Mild
							mouth
							neck
							front flippers	3.06	1.41
							hind flippers
							shoulders
							tail
							cloaca
2022-09-06	September 2022	FP-Es_24	67.3	no	no	7	eye												6	1		26	Mild
							mouth
							neck	3.69	1.46
							front flippers	3.59
							hind flippers
							shoulders	3.31	4.99	3.19
							tail
							cloaca	1.63
2022-09-06	September 2022	FP-Es_25	73.5	no data	no data	1	eye													1		20	Mild
							mouth
							neck
							front flippers	7.8
							hind flippers
							shoulders
							tail
							cloaca
2022-09-06	September 2022	FP-Es_26	65.3	no	no	12	eye												5	5	2	185			Severe
							mouth
							neck
							front flippers	9.85	3.74	3.7	4.93	2.21	5.26	1.68	2.59
							hind flippers
							shoulders	5.34	6.58
							tail
							cloaca	10.96	11.17
2022-09-06	September 2022	FP-Es_27	68.5	no	no data	2	eye												2			2	Mild
							mouth
							neck
							front flippers	2.8	2.3
							hind flippers
							shoulders
							tail
							cloaca
2022-09-07	September 2022	FP-Es_28	65	no	no	3	eye												3			3	Mild
							mouth
							neck
							front flippers
							hind flippers
							shoulders	3.4	1.9	1.4
							tail
							cloaca
2022-09-08	September 2022	FP-Es_29	67	no	yes	1	eye												1			1	Mild
							mouth
							neck
							front flippers
							hind flippers
							shoulders
							tail
							cloaca	2.5
2022-09-08	September 2022	FP-Es_30	82.7	no	yes	14	eye												11	1	2	111		Moderate
							mouth
							neck	1.39
							front flippers	1.65	1.99
							hind flippers
							shoulders	10.92	1.03	3.29	1.04	1.65	10.96
							tail
							cloaca	4.14	2.1	1.46	1.64	1.6
2022-09-08	September 2022	FP-Es_31	67.6	no	yes	6	eye											1	5		1	45.1		Moderate
							mouth
							neck
							front flippers	11.5	2.8	2.1	3.4	1	1.8	2
							hind flippers
							shoulders
							tail
							cloaca
2022-10-15	October 2022	FP-Es_32	68.4	no data	no data	10	eye											5	5			5.5	Mild
							mouth
							neck
							front flippers	3.27	1.16	2.51	1.45	0.85	0.85	0.45	0.5	0.87	1
							hind flippers
							shoulders
							tail
							cloaca
2022-10-15	October 2022	FP-Es_33	68.8	no data	no data	3	eye											1	2			2.1	Mild
							mouth
							neck
							front flippers	0.66	3.06	1.03
							hind flippers
							shoulders
							tail
							cloaca
2022-10-15	October 2022	FP-Es_34	63.2	no data	no data	16	eye											1	11	3	1	111.1		Moderate
							mouth
							neck	1.45	1.01	5.37	10.02	2.68
							front flippers	3.8	3.41	2.8	0.87	1.8	1.99	6.23	2.69	2.89	4.53
							hind flippers	3.96
							shoulders
							tail
							cloaca
2022-10-16	October 2022	FP-Es_35	66.4	no data	no data	5	eye											1	3	1		23.1	Mild
							mouth
							neck
							front flippers	8.18	2.21	1.4	1.63	0.75
							hind flippers
							shoulders
							tail
							cloaca
2022-10-16	October 2022	FP-Es_36	69.1	no data	no data	1	eye													1		20	Mild
							mouth
							neck	4.48
							front flippers
							hind flippers
							shoulders
							tail
							cloaca
2022-10-19	October 2022	FP-Es_37	62.4	no data	no data	1	eye													1		20	Mild
							mouth
							neck
							front flippers	4.91
							hind flippers
							shoulders
							tail
							cloaca
2022-11-14	November 2022	FP-Es_38	64.7	no	yes	22	eye											3	14	4	1	134.3			Severe
							mouth
							neck	5.38	4.26
							front flippers	2.16	6.89	4.66
							hind flippers
							shoulders	1.16	0.96	1.05	0.5	1.3	2	1.03	1.25	2.17	2.3
							tail	2.4	2.32	12.4	2.57	2.98	1.76	0.88
							cloaca
2022-11-14	November 2022	FP-Es_39	68.8	no	yes	4	eye											2	2			2.2	Mild
							mouth
							neck
							front flippers
							hind flippers
							shoulders	0.96	0.83	1.29	1.26
							tail
							cloaca
2022-11-14	November 2022	FP-Es_40	68	no	yes	1	eye												1			1	Mild
							mouth
							neck
							front flippers	1.7
							hind flippers
							shoulders
							tail
							cloaca
2022-11-14	November 2022	FP-Es_41	66.5	no	yes	1	eye													1		20	Mild
							mouth
							neck
							front flippers	6.17
							hind flippers
							shoulders
							tail
							cloaca
2022-11-14	November 2022	FP-Es_42	67	no	yes	5	eye	0.95										2	1	2		41.2		Moderate
							mouth
							neck	1.9
							front flippers
							hind flippers
							shoulders	5.6	5.44	0.66
							tail
							cloaca
2022-11-14	November 2022	FP-Es_43	66	no	yes	7	eye											1	4	2		44.1		Moderate
							mouth
							neck	1.96	4.09	2.96	4
							front flippers
							hind flippers
							shoulders	6.32	0.9	1.22
							tail
							cloaca
2022-11-15	November 2022	FP-Es_44	66	no	yes	2	eye												2			2	Mild
							mouth
							neck
							front flippers	2.74	2.28
							hind flippers
							shoulders
							tail
							cloaca
2022-11-15	November 2022	FP-Es_45	70.5	no	yes	1	eye												1			1	Mild
							mouth
							neck	1.56
							front flippers
							hind flippers
							shoulders
							tail
							cloaca
2022-11-16	November 2022	FP-Es_46	69	no	yes	1	eye											1				0.1	Mild
							mouth
							neck	0.72
							front flippers
							hind flippers
							shoulders
							tail
							cloaca
2022-11-16	November 2022	FP-Es_47	73	no	yes	1	eye												1			1	Mild
							mouth
							neck	1.7
							front flippers
							hind flippers
							shoulders
							tail
							cloaca
2022-11-16	November 2022	FP-Es_48	66	no	yes	2	eye											1	1			1.1	Mild
							mouth
							neck	0.58	1.26
							front flippers
							hind flippers
							shoulders
							tail
							cloaca
2022-11-16	November 2022	FP-Es_49	69	no	yes	1	eye												1			1	Mild
							mouth
							neck	1.36
							front flippers
							hind flippers
							shoulders
							tail
							cloaca
2022-11-16	November 2022	FP-Es_50	65.5	no	yes	1	eye												1			1	Mild
							mouth
							neck	1.83
							front flippers
							hind flippers
							shoulders
							tail
							cloaca
2022-11-16	November 2022	FP-Es_51	67	no	yes	10	eye											1	7	2		47.1		Moderate
							mouth
							neck	7.2
							front flippers	3.8	6.73	2.1	2.32	1.01
							hind flippers
							shoulders	0.87	1.38	1.03	1.68
							tail
							cloaca
2022-11-19	November 2022	FP-Es_52	64.2	no	yes	1	eye											1				0.1	Mild
							mouth
							neck
							front flippers
							hind flippers
							shoulders	0.9
							tail
							cloaca
2022-11-19	November 2022	FP-Es_53	64	no	no	1	eye												1			1	Mild
							mouth
							neck
							front flippers	2.5
							hind flippers
							shoulders
							tail
							cloaca
2022-11-19	November 2022	FP-Es_54	68	no	yes	1	eye											1				0.1	Mild
							mouth
							neck
							front flippers
							hind flippers
							shoulders	0.8
							tail
							cloaca
2022-12-15	December 2022	FP-Es_56	65.1	yes	yes	3	eye												3			3	Mild
							mouth
							neck	1.29	2.55
							front flippers	1.4
							hind flippers
							shoulders
							tail
							cloaca
2022-12-15	December 2022	FP-Es_57	66	no	yes	2	eye												1	1		21	Mild
							mouth
							neck
							front flippers
							hind flippers
							shoulders	4.14	3.3
							tail
							cloaca
2023-12-15	December 2022	FP-Es_58	63.3	no	no	1	eye												1			1	Mild
							mouth
							neck	2.3
							front flippers
							hind flippers
							shoulders
							tail
							cloaca
2023-01-13	January 2023	FP-Es_59	63.7	no	no data	1	eye												1			1	Mild
							mouth
							neck	1.36
							front flippers
							hind flippers
							shoulders
							tail
							cloaca
2023-01-13	January 2023	FP-Es_60	67.4	yes	yes	19	eye												16	3		76		Moderate
							mouth
							neck	4.32	1.31	2.15	5	1.79
							front flippers	3.24	1.06	2.71	2.67	1.99	2.13	1.62
							hind flippers
							shoulders	4.49	2.41	2.13	1.34	3.43	3.16	3.07
							tail
							cloaca
2023-01-13	January 2023	FP-Es_61	69	no	no data	1	eye												1			1	Mild
							mouth
							neck
							front flippers	1.3
							hind flippers
							shoulders
							tail
							cloaca
2023-01-13	January 2023	FP-Es_62	68.5	no	yes	1	eye												1			1	Mild
							mouth
							neck	1.23
							front flippers
							hind flippers
							shoulders
							tail
							cloaca
2023-01-15	January 2023	FP-Es_63	73.4	no	no data	1	eye												1			1	Mild
							mouth
							neck	1.7
							front flippers
							hind flippers
							shoulders
							tail
							cloaca
2023-01-15	January 2023	FP-Es_64	64.5	no	no data	1	eye												1			1	Mild
							mouth
							neck	3.3
							front flippers
							hind flippers
							shoulders
							tail
							cloaca
