# Supplementary material for: Prevalence, etiology, and transmission of fibropapillomatosis in Olive Ridley turtles at a mass-nesting colony in the Mexican Pacific
Source: PLoS One. 2026 Jan 7;21(1):e0339193. doi: 10.1371/journal.pone.0339193 (PMC12779068; doi:10.1371/journal.pone.0339193)
Supplement: S6 Table — (XLSX) [file pone.0339193.s006.xlsx]

## Sheet: S6 Table
S6 Table. Variable sites and genetic variants for the partial UL18 gene (~110 bp) identified in ChAHV5 sequences isolated from several sea turtle species
Variable ID	N	ID Repository	Variable nucleotide position									Reference
			15	21	30	59	81	87	93	117	120
UL18_Hap1	30	Ei-PiT-85_UL18_R*	G	C	T	G	C	G	T	*	*	Alfaro-Núñez et al. 2014
UL18_Hap2	13	Cm-TCFP-15_UL18_R*	-	T	C	A	-	A	C	*	*	Alfaro-Núñez et al. 2014
UL18_Hap3	12	Lo_Escobilla01	-	T	C	A	T	A	C	G	G	This study
UL18_Hap4	5	OQ189658**	-	-	-	-	-	-	-	A	A	Robben et al. 2023
UL18_Hap5	3	KY933583**	A	-	-	-	-	-	-	A	A	Li et al. 2017
*Sequences deposited in Dryad repository with reference number DOI:10.5061/dryad.8r082
**GenBank accession number
