# Supplementary material for: Prevalence, etiology, and transmission of fibropapillomatosis in Olive Ridley turtles at a mass-nesting colony in the Mexican Pacific
Source: PLoS One. 2026 Jan 7;21(1):e0339193. doi: 10.1371/journal.pone.0339193 (PMC12779068; doi:10.1371/journal.pone.0339193)
Supplement: S7 Table — Country name abbreviations are as follows: U.S. = United States, MX = Mexico. (XLSX) [file pone.0339193.s007.xlsx]

## Sheet: S7 Table
S7 Table. Variable sites and genetic variants for the partial UL30 gene (~435 bp) identified in ChAHV5 sequences isolated from olive ridley turtles. Country name abbreviations are as follows: U.S.= United States, MX= Mexico
Variable ID	Accesion number*	Specie	Locality	Variable nucleotide position																									Reference
				6	12	17	23	31	36	37	38	40	56	65	68	89	103	109	170	176	191	206	302	341	356	415	424	425
CmHA	AY646893	Green turtle	Hawaii U.S.	C	C	C	C	C	C	G	A	C	G	C	T	G	C	T	A	G	A	A	C	A	T	T	C	G	Herbst et al. 2004
UL30_Var01	AF049904	Olive ridley turtle	Costa Rica	-	-	-	T	-	-	A	G	-	C	G	C	A	-	A	C	A	C	G	T	G	A	C	-	-	Quackenbush et al. 1998
UL30_Var02	AF299109	Olive ridley turtle	Oaxaca, MX	A	T	-	T	-	-	A	G	-	C	G	C	A	-	A	C	A	C	G	T	G	A	C	-	-	Quackenbush et al. 2001
UL30_Var03	MH450167	Olive ridley turtle	Sinaloa, MX	*	*	*	*	A	A	A	-	G	C	G	C	A	T	A	C	A	C	G	T	G	A	C	-	-	Mejía-Radillo et al. 2019
UL30_Var04	KP724838	Olive ridley turtle	Nicaragua	-	T	T	T	-	-	A	G	-	C	G	C	A	-	A	C	A	C	G	T	G	A	C	-	-	Chaves et al. 2017
UL30_Var05	KP724841	Olive ridley turtle	Nicaragua	-	-	-	-	-	-	A	-	-	C	G	C	A	-	A	C	A	C	G	T	G	A	C	-	-	Chaves et al. 2017
UL30_Var06	KP724845	Olive ridley turtle	Nicaragua	-	-	-	T	-	-	A	G	-	C	G	C	A	-	A	C	A	C	G	T	G	A	C	G	C	Chaves et al. 2017
*GenBank accession number
